# Supplementary material for: Identification of Potential p38γ Inhibitors via In Silico Screening, In Vitro Bioassay and Molecular Dynamics Simulation Studies
Source: Int J Mol Sci. 2023 Apr 17;24(8):7360. doi: 10.3390/ijms24087360 (PMC10139033; doi:10.3390/ijms24087360)
Supplement: Supplementary file 1 [file ijms-24-07360-s001.zip]

Archive with 1 entries (1 files):
- ijms-2330566-supplementary.pdf
